# Supplementary material for: T-Cell Receptor Sequences Identify Combined Coxsackievirus–Streptococci Infections as Triggers for Autoimmune Myocarditis and Coxsackievirus–Clostridia Infections for Type 1 Diabetes
Source: Int J Mol Sci. 2024 Feb 1;25(3):1797. doi: 10.3390/ijms25031797 (PMC10855694; doi:10.3390/ijms25031797)
Supplement: Supplementary file 1 [file ijms-25-01797-s001.zip]

Archive with 1 entries (1 files):
- ijms-2736363-supplementary.pdf
